# Supplementary material for: Comparison of procedures for RNA-extraction from peripheral blood mononuclear cells
Source: PLoS One. 2020 Feb 21;15(2):e0229423. doi: 10.1371/journal.pone.0229423 (PMC7034890; doi:10.1371/journal.pone.0229423)
Supplement: S1 Table — All kits were carried out in triplicate for each of two extraction runs, i.e. 6 aliquots were stored per each of 12 combination procedures. PBMC Storage medium: EML: easyMAG lysis buffer; QZL: QIAzol; RLT: RNeasy lysis buffer; RNL: RNAlater pellet; RNLs: RNAlater supernatant; RPL: RiboPure RNA Purification Kit–blood lysis buffer. RNA extraction kits: EM: NucliSENS easyMAG; RE: RNeasy Mini Kit; RP: RiboPure RNA Purification Kit–blood. A: Respectively EML, RLT and RPL for RNA extraction kits EM, RE and RP. B: To add up to a starting volume of 2 ml, as prescribed by the manufacturer. C: No addition of cognate lysis buffer: to check whether RNA could be detected in RNLs supernatant, as a control for possible loss of RNA due to spontaneous lysis of cells during centrifugation of RNL. D: No addition of cognate lysis buffer, because already added prior to storage. E: See Materials & methods, section DNase digestion for detailed description. (XLSX) [file pone.0229423.s001.xlsx]

## Sheet: Sheet1
Designation of extraction procedure	RNLp-EM	RNLs-EM	QZL-EM	EML-EM	RNLp-RE	RNLs-RE	QZL-RE	RLT-RE	RNLp-RP	RNLs-RP	QZL-RP	RPL-RP
Storage
Designation of storage medium	RNL		QZL	EML	RNL		QZL	RLT	RNL		QZL	RPL
Aliquot volume (ml) at 106 PBMCs per aliquot	1		1	1	1		1	0.35	1		1	0.85
Storage temperature (°C)	4		-80	-80	4		-80	-80	4		-80	-80
Preparation of aliquots prior to NA extraction
Designation of storage medium prior to NA extraction	RNLp	RNLs	QZL	EML	RNLp	RNLs	QZL	RLT	RNLp	RNLs	QZL	RPL
Centrifugation	10 min @ 20,800 g		N	N	10 min @ 20,800 g		N	N	10 min @ 20,800 g		N	N
PBMCs (106) are in volume (ml)	Pellet	± 1	1	1	Pellet	± 1	1	0.35	Pellet	± 1	1	0.85
NA extraction method
Designation of NA extraction kit	EM				RE				RP
Add cognateA lysis buffer (ml)	1 + 1	1B	1B	1B	0.35	NC	N	ND	0.85	NC	N	ND
QIAShredder: 2 min at 20,800 g	N	N	N	N	Y	Y	Y	Y	N	N	N	N
Add acidic phenol v/v chloroform (µl)	N	N	N	N	N	N	N	N	300	300	300	300
Add 50% v/v silica suspension (in EB3) (µl)	100	100	100	100	N	N	N	N	N	N	N	N
Add 70% ethanol (ml)	N	N	N	N	0.35	1	1	0.35	N	N	N	N
DNase digestion by adding incubation mix (µl) on columnE	N	N	N	N	80	80	80	80	N	N	N	N
Elution volume (µl) in cognate elution buffer/solution	35	35	35	35	50	50	50	50	100	100	100	100
DNase digestion after elutionE	Y	Y	Y	Y	N	N	N	N	Y	Y	Y	Y
Final volume (µl)	77	77	77	77	50	50	50	50	126.5	126.5	126.5	126.5
