# Supplementary material for: Comparison of procedures for RNA-extraction from peripheral blood mononuclear cells
Source: PLoS One. 2020 Feb 21;15(2):e0229423. doi: 10.1371/journal.pone.0229423 (PMC7034890; doi:10.1371/journal.pone.0229423)
Supplement: S1 File — (XLSX) [file pone.0229423.s005.xlsx]

## Sheet: RNA quality-Table 1
Storage medium	RNA extraction kit	Storage medium	Designation	NanoDrop (A260/A280)*		2100 Bioanalyzer (RIN)*
				Run 1	Run 2	Run 1	Run 2
Qiazol	NucliSENS EasyMAG	Qiazol	QZL-EM-a	1.86	1.87	1.00	1.00
			QZL-EM-b	2.15	1.97	1.00	1.00
			QZL-EM-c	2.10	2.09	1.00	1.00
			Average (SD)	2.1 (0.1)	2.0 (0.1)	1.0 (0.0)	1.0 (0.0)
RNAlater		RNAlater	RNL-EM-a	2.15	2.18	1.00	1.00
			RNL-EM-b	1.69	2.17	1.00	1.00
			RNL-EM-c	2.03	2.52	1.00	1.00
			Average (SD)	2.0 (0.2)	2.3 (0.2)	1.0 (0.0)	1.0 (0.0)
EasyMAG lysis buffer		EasyMAG lysis buffer	EML-EM-a	1.97	1.97	1.00	1.00
			EML-EM-b	2.44	2.27	1.00	1.00
			EML-EM-c	1.99	2.11	1.00	1.00
			Average (SD)	2.1 (0.3)	2.1 (0.2)	1.0 (0.0)	1.0 (0.0)
Qiazol	RNeasy Mini kit	Qiazol	QZL-RE-a	1.88	2.06	8.5	9.4
			QZL-RE-b	1.82	1.93	9.6	9.2
			QZL-RE-c	1.92	1.79	10.00	8.9
			Average (SD)	1.9 (0.1)	1.9 (0.1)	9.4 (0.8)	9.2 (0.3)
RNAlater		RNAlater	RNL-RE-a	1.55	1.88	8.00	8.6
			RNL-RE-b	1.42	2.26	7.7	7.6
			RNL-RE-c	1.81	2.53	8.8	7.5
			Average (SD)	1.6 (0.2)	2.2 (0.3)	8.2 (0.6)	7.9 (0.6)
Rneasy lysis buffer		RNeasy lysis buffer	RLT-RE-a	1.78	1.99	9.1	9.4
			RLT-RE-b	2.10	2.21	8.7	8.6
			RLT-RE-c	1.87	2.13	8.2	8.5
			Average (SD)	1.9 (0.2)	2.1 (0.1)	8.7 (0.5)	8.8 (0.5)
Qiazol	Ribopure Blood kit	Qiazol	QZL-RP-a	2.16	1.97	1.00	8.2
			QZL-RP-b	1.99	2.25	1.00	8.1
			QZL-RP-c	1.91	2.02	1.00	7.3
			Average (SD)	2.0 (0.1)	2.1 (0.1)	1.0 (0.0)	7.9 (0.5)
RNAlater		RNAlater	RNL-RP-a	1.97	2.06	8.6	8.4
			RNL-RP-b	2.25	2.06	7.7	8.9				8.2
			RNL-RP-c	2.02	2.03	8.00	7.8				9.2
			Average (SD)	2.1 (0.1)	2.1 (0.0)	8.1 (0.5)	8.4 (0.6)				9.2
Ribopure lysis buffer		RiboPure lysis buffer	RPL-RP-a	2.02	2.14	8.2	8.6				0.57735
			RPL-RP-b	2.00	1.93	9.2	8.3
			RPL-RP-c	2.01	1.86	9.2	8.9
			Average (SD)	2.0 (0.0)	2.0 (0.1)	8.9 (0.6)	8.6 (0.3)
	Legend:
	* Run 1. Storage of PBMCs for one day. RNA analysis after storage of RNA for 83 days
	Run 2. Storage of PBMCs for 83 days. RNA analysis after storage of RNA for 127 days

## Sheet: RNA Yield- Table 2
RNA extraction kit	Storage medium	Designation	NanoDrop (ng)*		2100 Bioanalyzer (ng)*
			Run 1	Run 2	Run 1	Run 2
NucliSENS EasyMAG	Qiazol	QZL-EM-a	867.79	968.66	385.00	539
		QZL-EM-b	910.91	979.44	462.00	385
		QZL-EM-c	1008.70	1167.32	308.00	308
		Average (SD)	929.1 (72.2)	1038.5 (111.7)	385.0 (77.0)	410.7 (117.6)
	RNAlater	RNL-EM-a	823.90	616.00	462.00	231
		RNL-EM-b	693.00	731.50	385.00	539
		RNL-EM-c	719.95	654.50	154.00	462
		Average (SD)	745.6 (69.1)	667.3 (58.8)	333.7 (160.3)	410.7 (160.3)
	EasyMAG lysis buffer	EML-EM-a	654.50	675.29	231.00	308
		EML-EM-b	554.40	710.71	308.00	539
		EML-EM-c	733.81	756.91	462.00	385
		Average (SD)	647.6 (89.9)	714.3 (40.9)	333.7 (117.6)	410.7 (117.6)
RNeasy Mini kit	Qiazol	QZL-RE-a	1058.50	1163.00	600.00	650
		QZL-RE-b	1125.00	1426.50	850.00	850
		QZL-RE-c	1046.50	1523.50	650.00	1150
		Average (SD)	1076.7 (42.3)	1371.0 (186.5)	700.0 (132.3)	883.3 (251.7)
	RNAlater	RNL-RE-a	450.00	240.00	350.00	200
		RNL-RE-b	333.50	310.00	400.00	300
		RNL-RE-c	515.00	340.00	300.00	400
		Average (SD)	432.8 (92.0)	296.7 (51.3)	350.0 (50.0)	300.0 (100.0)
	RNeasy lysis buffer	RLT-RE-a	906.50	1098.50	650.00	750
		RLT-RE-b	910.00	988.50	750.00	900
		RLT-RE-c	923.50	931.50	700.00	1000
		Average (SD)	913.3 (9.0)	1006.2 (84.9)	700.0 (50.0)	883.3 (125.8)
Ribopure Blood kit	Qiazol	QZL-RP-a	1096.76	2314.95	506.00	885.5
		QZL-RP-b	1041.10	1982.26	379.50	506
		QZL-RP-c	974.05	2260.56	759.00	759
		Average (SD)	1037.3 (61.4)	2185.9 (178.5)	548.2 (193.2)	716.8 (193.2)
	RNAlater	RNL-RP-a	1218.20	1278.92	632.50	885.5
		RNL-RP-b	1492.70	1447.16	1138.50	1391.5
		RNL-RP-c	1210.61	1304.22	885.50	632.5
		Average (SD)	1307.2 (160.7)	1343.4 (90.7)	885.5 (253.0)	969.8 (386.5)
	RiboPure lysis buffer	RPL-RP-a	3054.98	3579.95	1771.00	2403.5
		RPL-RP-b	3014.50	3364.90	1391.50	1771
		RPL-RP-c	3829.16	3959.45	1518.00	2024
		Average (SD)	3299.5 (459.1)	3634.8 (301.0)	1560.2 (193.2)	2066.2 (318.4)
Legend:
* Run 1. Storage of PBMCs for one day. RNA quantification after storage of RNA for 83 days
Run 2. Storage of PBMCs for 83 days. RNA quantification after storage of RNA for 127 days

## Sheet: concentration + RT-qPCR- Table3
RNA extraction kit	Storage medium	Designation	Cq values●		NanoDrop (ng/µl)*		2100 Bioanalyzer (ng/µl)*																					Agilent
			Run 1	Run 2	Run 1	Run 2	Run 1	Run 2																				Concentration (ng/microl)
NucliSENS EasyMAG	Qiazol	QZL-EM-a	28.99	35.58	11.27	12.58	5.00	7.00																				Run 1			Run 2
		QZL-EM-b	29.22	35.58	11.83	12.72	6.00	5.00																				5	Av		7	Av
		QZL-EM-c	28.99	34.79	13.10	15.16	4.00	4.00																				6	SD		5	SD
		Average (SD)	29.1 (0.1)	35.3 (0.5)	12.1 (0.9)	13.5 (1.5)	5.0 (1.0)	5.3 (1.5)																				4			4
	RNAlater p	RNL-EM-a	29.94	32.54	10.70	8.00	6.00	3.00																				6	Av		3	Av
		RNL-EM-b	31.86	34.8	9.00	9.50	5.00	7.00																				5	SD		7	SD
		RNL-EM-c	30.6	33.76	9.35	8.50	2.00	6.00																				2			6
		Average (SD)	30.8 (1.0)	33.7 (1.1)	9.7 (0.9)	8.7 (0.8)	4.3 (2.1)	5.3 (2.1)																				3	Av		7	Av
	RNAlater s		27.13	29.21	4.63	6.53	3.00	7.00
			27.46	31.67	6.03	7.00	2.00	7.00
			27.31	28.21	6.23	5.27	5.00	8.00
		Average (SD)	27.3 (0.2)	29.7 (1.8)	5.6 (0.9)	6.3 (0.9)	3.3 (1.5)	7.3 (0.6)
	EasyMAG lysis buffer	EML-EM-a	29.04	30.66	8.50	8.77	3.00	4.00																				2	SD		7	SD
		EML-EM-b	29.83	31.4	7.20	9.23	4.00	7.00																				5			8
		EML-EM-c	29.29	32.17	9.53	9.83	6.00	5.00																				3	Av		4	Av
		Average (SD)	29.4 (0.4)	31.4 (0.8)	8.4 (1.2)	9.3 (0.5)	4.3 (1.5)	5.3 (1.5)																				4	SD		7	SD
RNeasy Mini kit	Qiazol	QZL-RE-a	27.68	28.01	21.17	23.26	12.00	13.00																				6			5
		QZL-RE-b	27.55	27.15	22.50	28.53	17.00	17.00																				12	Av		13	Av
		QZL-RE-c	27.84	27.32	20.93	30.47	13.00	23.00																				17	SD		17	SD
		Average (SD)	27.7 (0.1)	27.5 (0.5)	21.5 (0.8)	27.4 (3.7)	14.0 (2.6)	17.7 (5.0)																				13			23
	RNAlater p	RNL-RE-a	29.9	31.00	9.00	4.80	7.00	4.00																				7	Av		4	Av
		RNL-RE-b	30.17	31.71	6.67	6.20	8.00	6.00																				8	SD		6	SD
		RNL-RE-c	29.14	30.63	10.30	6.80	6.00	8.00																				6			8
		Average (SD)	29.7 (0.5)	31.1 (0.5)	8.7 (1.8)	5.9 (1.0)	7.0 (1.0)	6.0 (2.0)																				7	Av		5	Av
	RNAlater s		> 40	> 40	2.43	3.03	7.00	5.00
			> 40	> 40	5.00	2.80	4.00	3.00
			> 40	> 40	3.27	3.40	4.00	3.00
		Average (SD)	> 40 (0.0)	> 40 (0.0)	3.6 (1.3)	3.1 (0.3)	5 (1.7)	3.7 (1.2)
	RNeasy lysis buffer	RLT-RE-a	27.27	26.51	18.13	21.97	13.00	15.00																				4	SD		3	SD
		RLT-RE-b	27.4	26.63	18.20	19.77	15.00	18.00																				4			3
		RLT-RE-c	27.72	27.15	18.47	18.63	14.00	20.00																				13	Av		15	Av
		Average (SD)	27.5 (0.2)	26.8 (0.3)	18.3 (0.2)	20.1 (1.7)	14.0 (1.0)	17.7 (2.5)																				15	SD		18	SD
Ribopure Blood kit	Qiazol	QZL-RP-a	36.55	30.54	8.67	18.30	4.00	7.00																				14			20
		QZL-RP-b	36.79	31.00	8.23	15.67	3.00	4.00																				4	Av		7	Av
		QZL-RP-c	36.72	31.4	7.70	17.87	6.00	6.00																				3	SD		4	SD
		Average (SD)	36.7 (0.1)	31.0 (0.4)	8.2 (0.5)	17.3 (1.4)	4.3 (1.5)	5.7 (1.5)																				6			6
	RNAlater p	RNL-RP-a	31.43	31.10	9.63	10.11	5.00	7.00																				5	Av		7	Av
		RNL-RP-b	31.13	31.80	11.80	11.44	9.00	11.00																				9	SD		11	SD
		RNL-RP-c	31.62	31.75	9.57	10.31	7.00	5.00																				7			5
		Average (SD)	31.4 (0.2)	31.6 (0.4)	10.3 (1.3)	10.6 (0.7)	7.0 (2.0)	7.7 (3.1)																				2	Av		3	Av
	RNAlater s		> 40	> 40	1.90	2.27	2.00	3.00
			> 40	> 40	2.70	2.60	3.00	1.00
			> 40	> 40	2.40	1.67	2.00	2.00
		Average (SD)	> 40 (0.0)	> 40 (0.0)	2.3 (0.4)	2.2 (0.5)	2.3 (0.6)	2.0 (1.0)
	RiboPure lysis buffer	RPL-RP-a	28.32	29.49	24.15	28.30	14.00	19.00																				3	SD		1	SD
		RPL-RP-b	29.46	29.63	23.83	26.60	11.00	14.00																				2			2
		RPL-RP-c	28.96	29.1	30.27	31.30	12.00	16.00																				14	Av		19	Av
		Average (SD)	28.9 (0.6)	29.4 (0.3)	26.1 (3.6)	28.7 (2.4)	12.3 (1.5)	16.3 (2.5)																				11	SD		14	SD
																												12			16
Legend:
● Run 1. Storage of PBMCs for one day. RT-qPCR was performed after storage of RNA for 398 days
Run 2. Storage of PBMCs for 83 days. RT-qPCR was performed after storage of RNA for 442 days
* Run 1. Storage of PBMCs for one day. RNA quantification after storage of RNA for 83 days
Run 2. Storage of PBMCs for 83 days. RNA quantification after storage of RNA for 127 days

## Sheet: RP and EM combination -Table 4
Storage medium	RNA extraction kit	Designation	Conc. (ng/µl)	Yield (ng)
EML	RP	EML-RP-1	16.2	2122.2
EML	RP	EML-RP-2	14.8	1938.8
EML	RP	EML-RP-3	14.9	1951.9
		Average (SD)		2004.3 (102.3)
RPL	RP	RPL-RP-1	17.4	2279.4
RPL	RP	RPL-RP-2	16.5	2161.5
RPL	RP	RPL-RP-3	17.8	2331.8
		Average (SD)		2257.6 (87.2)
EML	EM	EML-EM-1	5.6	733.6
EML	EM	EML-EM-2	8.1	1061.1
EML	EM	EML-EM-3	6.8	890.8
		Average (SD)		895.2 (163.8)
RPL	EM	RPL-EM-1	2.1	275.1
RPL	EM	RPL-EM-2	2.4	314.4
RPL	EM	RPL-EM-3	2.0	262.00
		Average (SD)		283.8 (27.3)
