# Supplementary material for: Comparison of procedures for RNA-extraction from peripheral blood mononuclear cells
Source: PLoS One. 2020 Feb 21;15(2):e0229423. doi: 10.1371/journal.pone.0229423 (PMC7034890; doi:10.1371/journal.pone.0229423)
Supplement: S2 File — (XLSX) [file pone.0229423.s006.xlsx]

## Sheet: Pico kit
Storage medium	RNA extraction kit	Procedure abbreviation	Run 1	Run 2
Qiazol	EasyMag	QZL-EM	6.6 (0.2)	2.3 (0.1)
RNAlater	EasyMag	RNL-EM	2.4 (0.4)	2.4 (0.2)
EasyMAG lysis buffer	EasyMag	EML-EM	3.1 (2.0)	2.3 (0.1)
